# Supplementary material for: Valorization of By-Products from Biofuel Biorefineries: Extraction and Purification of Bioactive Molecules from Post-Fermentation Corn Oil
Source: Foods. 2022 Jan 7;11(2):153. doi: 10.3390/foods11020153 (PMC8774612; doi:10.3390/foods11020153)
Supplement: Supplementary file 1 [file foods-11-00153-s001.zip]

Archive with 1 entries (1 files):
- foods-1537271-supplementary.pdf
